# Supplementary material for: Production of Bi-Compartmental Tablets by FDM 3D Printing for the Withdrawal of Diazepam
Source: Pharmaceutics. 2023 Feb 6;15(2):538. doi: 10.3390/pharmaceutics15020538 (PMC9960133; doi:10.3390/pharmaceutics15020538)
Supplement: Supplementary file 1 [file pharmaceutics-15-00538-s001.zip]

Archive with 1 entries (1 files):
- pharmaceutics-2160701-supplementary.pdf
